# Supplementary material for: Assessment of Student Pharmacists’ Co-Curricular Professionalization Using an Impact Scale
Source: Pharmacy (Basel). 2024 Jul 25;12(4):117. doi: 10.3390/pharmacy12040117 (PMC11359949; doi:10.3390/pharmacy12040117)
Supplement: Supplementary file 1 [file pharmacy-12-00117-s001.zip]

Archive with 2 entries (2 files):
- PhIT Co-Curricular Impact Scale 2023-24.pdf
- PhIT Portfolio2023-24.pdf
